# Supplementary material for: Genome Mining and Biological Engineering of Type III Borosins from Bacteria
Source: Int J Mol Sci. 2024 Aug 29;25(17):9350. doi: 10.3390/ijms25179350 (PMC11395268; doi:10.3390/ijms25179350)
Supplement: Supplementary file 1 [file ijms-25-09350-s001.zip]

Archive with 2 entries (2 files):
- Supplementary Data.xlsx
- Supplementary material.pdf
