# Supplementary material for: Genome Mining and Biological Engineering of Type III Borosins from Bacteria
Source: Int J Mol Sci. 2024 Aug 29;25(17):9350. doi: 10.3390/ijms25179350 (PMC11395268; doi:10.3390/ijms25179350)
Supplement: Supplementary file 1 [file ijms-25-09350-s001.zip › Supplementary Data.xlsx]

## Sheet: Figure S3
Ion	Charge state	Calculated	Observed	Deviation (ppm)
b1	1	114.091	114.091	1.75298
b2	1	229.118	229.119	3.05519
b3	1	328.187	328.187	1.82823
b4	1	429.234	429.235	0.931892
b5	1	542.318	542.319	1.29075
b6	1	639.371	639.372	0.938422
b7	1	752.455	752.456	0.930288
b8	1	867.482	867.485	3.22773
b9	1	994.582	994.583	1.60872
b10	1	1107.67	1107.67	1.62504
b11	1	1222.69	1222.7	4.17112
b12	1	1307.75	1307.75	1.83522
b13	1	1392.8	1392.8	0.0717979
b14	1	1505.88	1505.88	0.730469
b15	1	1618.97	1618.98	5.86794
M	2	1071.1	1071.1	0.746893
y14	1	1599.89	1599.88	4.93785
y12	1	1389.75	1389.75	2.15866
y10	1	1147.62	1147.63	2.70123
y9	1	1034.54	1034.55	9.18282
y8	1	919.514	919.513	1.08753
y7	1	834.461	834.463	2.39676
y6	1	749.408	749.409	1.33439
y5	1	636.324	636.325	1.88583
y4	1	523.24	523.24	0.382234
y3	1	394.197	394.198	1.01472
y2	1	295.129	295.129	1.69418
y1	1	166.086	166.087	5.41887
Sequence: IDVTIPVDIVDAAVVEVEF

## Sheet: Figure S4b
Ion	Charge state	Calculated	Observed	Deviation (ppm)
0ME [M+2H]2+	2	837.391	837.39	0.955348
1ME [M+2H]2+	2	844.399	844.4	1.42113
0ME [M+H+Na]2+	2	848.382	848.381	1.29659
1ME [M+H+Na]2+	2	855.39	855.389	1.40287

## Sheet: Figure S2a
Ion	Charge state	Calculated	Observed	Deviation (ppm)
b5	1	588.318	588.313	8.49881
b6	1	689.366	689.362	4.78701
b7	1	804.393	804.396	4.35111
b8	1	931.492	931.494	1.1809
b9	1	1046.52	1046.51	4.58663
b10	1	1145.59	1145.59	1.39666
b11	1	1244.66	1244.66	0.0803435
b13	1	1458.75	1458.75	3.22193
b15	1	1686.86	1686.88	9.72219
b18	1	1971.99	1971.98	9.73633
b19	1	2087.02	2087.01	5.7019
b20	1	2186.09	2186.01	35.2227
b21	1	2301.12	2301.14	8.95217
M	2	1431.2	1431.2	0.209614
y18	1	1930.91	1930.91	3.93596
y15	1	1617.75	1617.74	4.45063
y13	1	1403.65	1403.65	1.99479
y11	1	1175.54	1175.55	4.42349
y10	1	1060.52	1060.51	8.01497
y8	1	890.41	890.412	2.02154
y6	1	676.315	676.315	0
y5	1	561.288	561.286	3.91956
y4	1	460.24	460.24	0.651834
y3	1	347.156	347.154	5.18499
Sequence: FVPPFTDLDVVDVDIDAVDVDTIDVN

## Sheet: Figure S2b
Ion	Charge state	Calculated	Observed	Deviation (ppm)
b2	1	247.144	247.144	0.404622
b5	1	588.318	588.318	0.679904
b6	1	689.366	689.366	0
b7	1	804.393	804.392	0.49727
b8	1	931.492	931.493	0.751482
b9	1	1046.52	1046.52	0.955549
b10	1	1145.59	1145.59	1.30937
b11	1	1244.66	1244.66	0.562404
b12	1	1359.68	1359.68	1.25029
b13	1	1458.75	1458.75	0.891173
b14	1	1573.78	1573.78	0.508331
b15	1	1686.86	1686.86	0.414972
M	2	995.506	995.508	1.60722
y10	1	1059.52	1059.52	0.755059
y8	1	845.425	845.427	1.89254
y7	1	746.357	746.357	0.133984
y6	1	631.33	631.33	0.475188
y5	1	532.261	532.261	0
y4	1	417.234	417.234	1.43804
y3	1	304.15	304.15	0.986354
y2	1	189.123	189.123	1.58627
y1	1	118.086	118.086	4.23419
Sequence: FVPPFTDLDVVDVDIDAV

## Sheet: Figure S2c
Ion	Charge state	Calculated	Observed	Deviation (ppm)
b2	1	247.144	247.144	0.404622
b5	1	588.318	588.318	0.169976
b6	1	689.366	689.365	0.435183
b7	1	804.393	804.392	0.372952
b8	1	931.492	931.493	0.214709
b9	1	1060.54	1060.54	0
b10	1	1159.6	1159.6	0.172473
b11	1	1258.67	1258.67	0.397244
b12	1	1373.7	1373.7	0.291185
b13	1	1472.77	1472.77	1.01849
b14	1	1587.79	1587.8	1.51153
b15	1	1700.88	1700.87	6.29087
M	2	1002.51	1002.51	0.797994
y10	1	1073.54	1073.54	0
y9	1	944.494	944.493	0.105877
y8	1	845.425	845.427	1.77426
y7	1	746.357	746.357	0.803905
y6	1	631.33	631.329	1.74235
y5	1	532.261	532.261	0.563633
y4	1	417.234	417.234	0.71902
y3	1	304.15	304.15	0.65757
y2	1	189.123	189.123	1.05751
y1	1	118.086	118.086	0.846838
Sequence: FVPPFTDLDVVDVDIDAV

## Sheet: Figure S2d
Ion	Charge state	Calculated	Observed	Deviation (ppm)
b2	1	247.144	247.145	4.04622
b3	1	344.197	344.197	0
b4	1	441.25	441.25	2.03966
b5	1	588.318	588.317	2.20969
b6	1	689.366	689.367	1.30555
b7	1	804.393	804.393	0.372952
b8	1	931.492	931.493	0.858837
b9	1	1060.54	1060.54	0.848628
b10	1	1173.62	1173.62	0.852065
b11	1	1272.69	1272.68	3.37868
b13	1	1486.78	1486.78	1.27793
M	2	1009.52	1009.52	0.396227
y11	1	1214.65	1214.65	0.493969
y10	1	1087.55	1087.55	0.827547
y9	1	958.509	958.51	1.25194
y8	1	845.425	845.427	1.77426
y7	1	746.357	746.357	0
y6	1	631.33	631.328	2.05915
y5	1	532.261	532.262	1.12727
y4	1	417.234	417.234	1.91739
y3	1	304.15	304.151	0.986354
y2	1	189.123	189.124	0.528755
y1	1	118.086	118.086	1.69368
Sequence: FVPPFTDLDVVDVDIDAV

## Sheet: Figure S2e
Ion	Charge state	Calculated	Observed	Deviation (ppm)
b2	1	247.144	247.144	1.61849
b5	1	588.318	588.318	0.509928
b6	1	689.366	689.368	3.04628
b7	1	804.393	804.39	3.85384
b8	1	931.492	931.494	2.14709
b9	1	1060.54	1060.54	1.88584
b10	1	1173.62	1173.62	1.19289
b11	1	1286.7	1286.71	1.78751
b12	1	1401.73	1401.74	6.13528
b13	1	1500.8	1500.81	5.1306
b14	1	1615.83	1615.82	5.13669
b15	1	1728.91	1728.91	0.17352
M	2	1016.53	1016.53	0
y11	1	1228.67	1228.67	0.976668
y10	1	1101.57	1101.57	1.45248
y9	1	972.525	972.526	1.43955
y8	1	859.441	859.442	0.930838
y7	1	746.357	746.357	1.07187
y6	1	631.33	631.329	0.950375
y5	1	532.261	532.263	2.25453
y4	1	417.234	417.235	1.43804
y3	1	304.15	304.15	0.986354
y2	1	189.123	189.123	1.05751
y1	1	118.086	118.086	2.54051
Sequence: FVPPFTDLDVVDVDIDAV

## Sheet: Figure S2f
Ion	Charge state	Calculated	Observed	Deviation (ppm)
b1	1	114.091	114.092	7.88842
b2	1	229.118	229.118	3.49165
b3	1	328.187	328.187	0
b4	1	429.234	429.235	0.698919
b5	1	542.318	542.317	1.84394
b6	1	639.371	639.371	0.312807
b7	1	752.455	752.455	0.398695
b8	1	867.482	867.482	0.230552
b9	1	994.582	994.58	2.21198
b10	1	1093.65	1093.64	5.39478
b15	1	1548.89	1548.88	7.03731
b17	1	1777	1776.99	2.92628
M	2	1036.06	1036.06	0.289557
y14	1	1529.81	1529.81	0.26147
y12	1	1319.67	1319.67	0.681987
y11	1	1204.65	1204.65	3.73554
y10	1	1077.55	1077.55	1.67046
y9	1	978.478	978.473	4.80338
y8	1	863.451	863.443	8.9177
y7	1	792.414	792.413	0.504787
y6	1	721.377	721.371	7.34706
y5	1	622.308	622.307	2.41038
y4	1	523.24	523.239	1.91117
y3	1	394.197	394.197	0.50736
y2	1	295.129	295.13	3.72719
y1	1	166.086	166.087	2.40839
Sequence: IDVTIPVDIVDAAVVEVEF

## Sheet: Figure S2g
Ion	Charge state	Calculated	Observed	Deviation (ppm)
b1	1	114.091	114.091	1.75298
b2	1	229.118	229.118	0.436456
b3	1	328.187	328.186	2.13293
b4	1	429.234	429.235	0.465946
b5	1	542.318	542.318	0
b6	1	639.371	639.37	1.25123
b7	1	752.455	752.455	0
b9	1	994.582	994.583	0.904903
M	2	1043.07	1043.07	0.671095
y14	1	1543.83	1543.83	0.453419
y12	1	1333.69	1333.69	0.82478
y10	1	1091.56	1091.56	1.28257
y8	1	863.451	863.451	0.347443
y5	1	622.308	622.309	1.60692
y4	1	523.24	523.239	1.33782
y3	1	394.197	394.198	1.52208
y2	1	295.129	295.129	0.67767
Sequence: IDVTIPVDIVDAAVVEVEF

## Sheet: Figure S2h
Ion	Charge state	Calculated	Observed	Deviation (ppm)
b1	1	114.091	114.091	0
b2	1	229.118	229.118	0
b3	1	328.187	328.187	2.13293
b4	1	429.234	429.235	0.931892
b5	1	542.318	542.317	2.58151
b6	1	639.371	639.37	1.56404
b7	1	752.455	752.455	0.79739
b9	1	994.582	994.589	7.03813
M	2	1050.08	1050.08	0.380923
y14	1	1557.84	1557.84	1.92574
y12	1	1347.7	1347.7	3.26481
y10	1	1105.58	1105.58	1.53766
y8	1	877.467	877.463	4.44461
y7	1	792.414	792.417	3.9121
y2	1	295.129	295.128	1.69418
y1	1	166.086	166.087	6.02097
Sequence: IDVTIPVDIVDAAVVEVEF

[truncated: 15 more sheets: Figure S2i, Figure S2j, Figure S3a, Figure S3b, Figure S3c, Figure S3d, Figure S3e, Figure S3f, Figure S3g, Figure S3h, Figure S3i, Figure S8a, Figure S8b, Figure S8c, Figure S8d]
